# Supplementary material for: ABL Genomic Editing Sufficiently Abolishes Oncogenesis of Human Chronic Myeloid Leukemia Cells In Vitro and In Vivo
Source: Cancers (Basel). 2020 May 29;12(6):1399. doi: 10.3390/cancers12061399 (PMC7352505; doi:10.3390/cancers12061399)
Supplement: Supplementary file 1 [file cancers-12-01399-s001.zip]

Archive with 18 entries (17 files):
- File S1. mABL sgRNA Sequence AB1 files/
- File S1. mABL sgRNA Sequence AB1 files/mABL sgRNA_1-Kidney_Mus-Abl1-exon2-sense.ab1
- File S1. mABL sgRNA Sequence AB1 files/mABL sgRNA_1-Leukecyte_Mus-Abl1-exon2-sense.ab1
- File S1. mABL sgRNA Sequence AB1 files/mABL sgRNA_1-Liver_Mus-Abl1-exon2-sense.ab1
- File S1. mABL sgRNA Sequence AB1 files/mABL sgRNA_1-Lung_Mus-Abl1-exon2-sense.ab1
- File S1. mABL sgRNA Sequence AB1 files/mABL sgRNA_1-Spleen_Mus-Abl1-exon2-sense.ab1
- File S1. mABL sgRNA Sequence AB1 files/mABL sgRNA_2-Kidney_Mus-Abl1-exon2-sense.ab1
- File S1. mABL sgRNA Sequence AB1 files/mABL sgRNA_2-Leukecyte_Mus-Abl1-exon2-sense.ab1
- File S1. mABL sgRNA Sequence AB1 files/mABL sgRNA_2-Liver_Mus-Abl1-exon2-sense.ab1
- File S1. mABL sgRNA Sequence AB1 files/mABL sgRNA_2-Lung_Mus-Abl1-exon2-sense.ab1
- File S1. mABL sgRNA Sequence AB1 files/mABL sgRNA_2-Spleen_Mus-Abl1-exon2-sense.ab1
- File S1. mABL sgRNA Sequence AB1 files/SC-Kidney_Mus-Abl1-exon2-sense.ab1
- File S1. mABL sgRNA Sequence AB1 files/SC-Leukecyte_Mus-Abl1-exon2-sense.ab1
- File S1. mABL sgRNA Sequence AB1 files/SC-Liver_Mus-Abl1-exon2-sense.ab1
- File S1. mABL sgRNA Sequence AB1 files/SC-Lung_Mus-Abl1-exon2-sense.ab1
- File S1. mABL sgRNA Sequence AB1 files/SC-Spleen_Mus-Abl1-exon2-sense.ab1
- File S2-Supplementary Information for whole blot.pdf
- Supplementary figures.pdf
